# Supplementary material for: ﻿Petrocosmea pengzhouensis (Gesneriaceae), a new species from Sichuan Province, China
Source: PhytoKeys. 2025 Sep 4;262:145–60. doi: 10.3897/phytokeys.262.164617 (PMC12426627; doi:10.3897/phytokeys.262.164617)
Supplement: XML Treatment for Petrocosmea pengzhouensis [file phytokeys.262.164617-treatment1.xml]

<!DOCTYPE tp:taxon-treatment
  PUBLIC "-//TaxonX//DTD Taxonomic Treatment Publishing DTD v0 20100105//EN" "tax-treatment-NSO.dtd">
<tp:taxon-treatment xmlns:tp="http://www.plazi.org/taxpub"><tp:treatment-meta><kwd-group><label>Taxon classification</label><kwd>
              <named-content content-type="kingdom">Plantae</named-content>
            </kwd><kwd>
              <named-content content-type="order">Lamiales</named-content>
            </kwd><kwd>
              <named-content content-type="family">Gesneriaceae</named-content>
            </kwd></kwd-group><mixed-citation publication-type="journal"><person-group><name><surname>Zheng</surname><given-names>Xinyi</given-names></name><name><surname>Qu</surname><given-names>Tianmeng</given-names></name><name><surname>Chen</surname><given-names>Xinyu</given-names></name><name><surname>Zhang</surname><given-names>Yanru</given-names></name><name><surname>Wang</surname><given-names>Jin</given-names></name><name><surname>Li</surname><given-names>Li</given-names></name><name><surname>Wu</surname><given-names>Wen</given-names></name><name><surname>Wang</surname><given-names>Yujie</given-names></name><name><surname>Li</surname><given-names>Bo</given-names></name><name><surname>Huang</surname><given-names>Ke</given-names></name><name><surname>Fu</surname><given-names>Zhixi</given-names></name></person-group><article-title>﻿<italic><tp:taxon-name><tp:taxon-name-part taxon-name-part-type="genus" reg="Petrocosmea">Petrocosmea</tp:taxon-name-part> <tp:taxon-name-part taxon-name-part-type="species" reg="pengzhouensis">pengzhouensis</tp:taxon-name-part></tp:taxon-name></italic> (<tp:taxon-name><tp:taxon-name-part taxon-name-part-type="family">Gesneriaceae</tp:taxon-name-part></tp:taxon-name>), a new species from Sichuan Province, China</article-title><source>PhytoKeys</source><day>04</day><month>09</month><year>2025</year><volume>262</volume><fpage>145</fpage><lpage>160</lpage><pub-id pub-id-type="doi">10.3897/phytokeys.262.164617</pub-id></mixed-citation></tp:treatment-meta><tp:nomenclature><label>﻿</label><tp:taxon-name><object-id xmlns:xlink="http://www.w3.org/1999/xlink" content-type="arpha" xlink:type="simple">A14A3E45-0B83-5E88-B2B5-F422EC170A56</object-id>
            <tp:taxon-name-part taxon-name-part-type="genus" reg="Petrocosmea">Petrocosmea</tp:taxon-name-part>
            <tp:taxon-name-part taxon-name-part-type="species" reg="pengzhouensis">pengzhouensis</tp:taxon-name-part>
            <object-id xmlns:xlink="http://www.w3.org/1999/xlink" content-type="ipni" xlink:type="simple">urn:lsid:ipni.org:names:77368635-1</object-id>
          </tp:taxon-name><tp:taxon-authority>K.Huang &amp; Z.X.Fu</tp:taxon-authority><tp:taxon-status xmlns:xlink="http://www.w3.org/1999/xlink" xlink:type="simple">sp. nov.</tp:taxon-status></tp:nomenclature><tp:treatment-sec sec-type="material" id="SECID0EM1AG"><title>Type.</title><p>China • Sichuan Province, Chengdu City, Pengzhou, Feilaifeng Scenic Area of Sichuan Longmen Mountain National Geological Park, 31.<named-content xmlns:xlink="http://www.w3.org/1999/xlink" content-type="dwc:verbatimCoordinates" xlink:type="simple"><named-content content-type="geo-json" specific-use="{&#34;type&#34;:&#34;Point&#34;,&#34;coordinates&#34;:[103.917283,31.193542]}" id="NCID0EV1AG" xlink:type="simple">31.193542, 103.917283</named-content></named-content>, ca. 1116 m, 30 April 2025, <italic>Ke Huang</italic> &amp; <italic>Zhixi Fu</italic> 8560 (holotype: <abbrev xmlns:xlink="http://www.w3.org/1999/xlink" xlink:title="Sichuan Normal University" id="ABBRID0E41AG" xlink:type="simple">SCNU</abbrev>!; isotype: <abbrev xmlns:xlink="http://www.w3.org/1999/xlink" xlink:title="Sichuan Normal University" id="ABBRID0EB2AG" xlink:type="simple">SCNU</abbrev>!) (Figs <xref ref-type="fig" rid="F1">1</xref>–<xref ref-type="fig" rid="F4">4</xref>).</p><fig id="F1" position="float" orientation="portrait"><object-id xmlns:xlink="http://www.w3.org/1999/xlink" content-type="doi" xlink:type="simple">10.3897/phytokeys.262.164617.figure1</object-id><object-id xmlns:xlink="http://www.w3.org/1999/xlink" content-type="arpha" xlink:type="simple">A5CFDC96-0D09-5E4C-940F-CC97FD27FECC</object-id><label>Figure 1.</label><caption><p><italic><tp:taxon-name><tp:taxon-name-part taxon-name-part-type="genus" reg="Petrocosmea">Petrocosmea</tp:taxon-name-part> <tp:taxon-name-part taxon-name-part-type="species" reg="pengzhouensis">pengzhouensis</tp:taxon-name-part></tp:taxon-name></italic> sp. nov. A, B. Habitat; C, E. Plant; D, F. Plant and roots (Photos A, B by KH and C–F by XZ).</p></caption><graphic xmlns:xlink="http://www.w3.org/1999/xlink" xlink:href="phytokeys-262-145_article-164617__-g001.jpg" position="float" orientation="portrait" xlink:type="simple" id="oo_1409286.jpg"><uri content-type="original_file" xlink:type="simple">https://binary.pensoft.net/fig/1409286</uri></graphic></fig><fig id="F2" position="float" orientation="portrait"><object-id xmlns:xlink="http://www.w3.org/1999/xlink" content-type="doi" xlink:type="simple">10.3897/phytokeys.262.164617.figure2</object-id><object-id xmlns:xlink="http://www.w3.org/1999/xlink" content-type="arpha" xlink:type="simple">D893935F-536E-5ECB-A512-3E31D0AB8B73</object-id><label>Figure 2.</label><caption><p><italic><tp:taxon-name><tp:taxon-name-part taxon-name-part-type="genus" reg="Petrocosmea">Petrocosmea</tp:taxon-name-part> <tp:taxon-name-part taxon-name-part-type="species" reg="pengzhouensis">pengzhouensis</tp:taxon-name-part></tp:taxon-name></italic> sp. nov. A. Leaves; B, D. Flowers; C. Dissected corollas; E, F. Stamens; G. Pistil and stamens; H. Sepals (Photos by XZ).</p></caption><graphic xmlns:xlink="http://www.w3.org/1999/xlink" xlink:href="phytokeys-262-145_article-164617__-g002.jpg" position="float" orientation="portrait" xlink:type="simple" id="oo_1409287.jpg"><uri content-type="original_file" xlink:type="simple">https://binary.pensoft.net/fig/1409287</uri></graphic></fig><fig id="F3" position="float" orientation="portrait"><object-id xmlns:xlink="http://www.w3.org/1999/xlink" content-type="doi" xlink:type="simple">10.3897/phytokeys.262.164617.figure3</object-id><object-id xmlns:xlink="http://www.w3.org/1999/xlink" content-type="arpha" xlink:type="simple">5A70CBFE-0DE4-5A50-BD56-9E00323EF237</object-id><label>Figure 3.</label><caption><p>Holotype image of <italic><tp:taxon-name><tp:taxon-name-part taxon-name-part-type="genus" reg="Petrocosmea">Petrocosmea</tp:taxon-name-part> <tp:taxon-name-part taxon-name-part-type="species" reg="pengzhouensis">pengzhouensis</tp:taxon-name-part></tp:taxon-name></italic> K.Huang &amp; Z.X.Fu, sp. nov.</p></caption><graphic xmlns:xlink="http://www.w3.org/1999/xlink" xlink:href="phytokeys-262-145_article-164617__-g003.jpg" position="float" orientation="portrait" xlink:type="simple" id="oo_1409288.jpg"><uri content-type="original_file" xlink:type="simple">https://binary.pensoft.net/fig/1409288</uri></graphic></fig><fig id="F4" position="float" orientation="portrait"><object-id xmlns:xlink="http://www.w3.org/1999/xlink" content-type="doi" xlink:type="simple">10.3897/phytokeys.262.164617.figure4</object-id><object-id xmlns:xlink="http://www.w3.org/1999/xlink" content-type="arpha" xlink:type="simple">28D4B489-C61B-5DC4-AEAC-8A7F7694CE56</object-id><label>Figure 4.</label><caption><p>Close-up image of <italic><tp:taxon-name><tp:taxon-name-part taxon-name-part-type="genus" reg="Petrocosmea">Petrocosmea</tp:taxon-name-part> <tp:taxon-name-part taxon-name-part-type="species" reg="pengzhouensis">pengzhouensis</tp:taxon-name-part></tp:taxon-name></italic> K.Huang &amp; Z.X.Fu, sp. nov.</p></caption><graphic xmlns:xlink="http://www.w3.org/1999/xlink" xlink:href="phytokeys-262-145_article-164617__-g004.jpg" position="float" orientation="portrait" xlink:type="simple" id="oo_1409289.jpg"><uri content-type="original_file" xlink:type="simple">https://binary.pensoft.net/fig/1409289</uri></graphic></fig></tp:treatment-sec><tp:treatment-sec sec-type="diagnosis" id="SECID0EN5AG"><title>Diagnosis.</title><p>In terms of traits such as being a rosette-forming herb, possessing a single-flowered cyme, and having a pale purple corolla, <italic><tp:taxon-name><tp:taxon-name-part taxon-name-part-type="genus" reg="Petrocosmea">P.</tp:taxon-name-part> <tp:taxon-name-part taxon-name-part-type="species" reg="pengzhouensis">pengzhouensis</tp:taxon-name-part></tp:taxon-name></italic> most closely resembles <italic><tp:taxon-name><tp:taxon-name-part taxon-name-part-type="genus" reg="Petrocosmea">P.</tp:taxon-name-part> <tp:taxon-name-part taxon-name-part-type="species" reg="duclouxii">duclouxii</tp:taxon-name-part></tp:taxon-name></italic> but differs primarily in the following characteristics: leaf shape (ovate to oblique-ovate vs. ovate to nearly orbicular), corolla throat (spotless vs. bearing two deep purple spots), and filament pubescence (translucent-puberulent vs. rust-brown puberulent) (Table <xref ref-type="table" rid="T2">2</xref>).</p><table-wrap id="T2" position="float" orientation="portrait"><label>Table 2.</label><caption><p>Morphological character comparison amongst <italic><tp:taxon-name><tp:taxon-name-part taxon-name-part-type="genus" reg="Petrocosmea">Petrocosmea</tp:taxon-name-part> <tp:taxon-name-part taxon-name-part-type="species" reg="pengzhouensis">pengzhouensis</tp:taxon-name-part></tp:taxon-name></italic>, <italic><tp:taxon-name><tp:taxon-name-part taxon-name-part-type="genus" reg="Petrocosmea">P.</tp:taxon-name-part> <tp:taxon-name-part taxon-name-part-type="species" reg="hexiensis">hexiensis</tp:taxon-name-part></tp:taxon-name></italic>, <italic><tp:taxon-name><tp:taxon-name-part taxon-name-part-type="genus" reg="Petrocosmea">P.</tp:taxon-name-part> <tp:taxon-name-part taxon-name-part-type="species" reg="duclouxii">duclouxii</tp:taxon-name-part></tp:taxon-name></italic>, and <italic><tp:taxon-name><tp:taxon-name-part taxon-name-part-type="genus" reg="Petrocosmea">P.</tp:taxon-name-part> <tp:taxon-name-part taxon-name-part-type="species" reg="intraglabra">intraglabra</tp:taxon-name-part></tp:taxon-name></italic>.</p></caption><table id="TID0EIEAI" rules="all"><tbody><tr><th rowspan="1" colspan="1">Character</th><th rowspan="1" colspan="1">
                    <italic>
                      <tp:taxon-name><tp:taxon-name-part taxon-name-part-type="genus" reg="Petrocosmea">P.</tp:taxon-name-part> <tp:taxon-name-part taxon-name-part-type="species" reg="pengzhouensis">pengzhouensis</tp:taxon-name-part></tp:taxon-name>
                    </italic>
                  </th><th rowspan="1" colspan="1">
                    <italic>
                      <tp:taxon-name><tp:taxon-name-part taxon-name-part-type="genus" reg="Petrocosmea">P.</tp:taxon-name-part> <tp:taxon-name-part taxon-name-part-type="species" reg="duclouxii">duclouxii</tp:taxon-name-part></tp:taxon-name>
                    </italic>
                  </th><th rowspan="1" colspan="1">
                    <italic>
                      <tp:taxon-name><tp:taxon-name-part taxon-name-part-type="genus" reg="Petrocosmea">P.</tp:taxon-name-part> <tp:taxon-name-part taxon-name-part-type="species" reg="hexiensis">hexiensis</tp:taxon-name-part></tp:taxon-name>
                    </italic>
                  </th><th rowspan="1" colspan="1">
                    <italic>
                      <tp:taxon-name><tp:taxon-name-part taxon-name-part-type="genus" reg="Petrocosmea">P.</tp:taxon-name-part> <tp:taxon-name-part taxon-name-part-type="species" reg="intraglabra">intraglabra</tp:taxon-name-part></tp:taxon-name>
                    </italic>
                  </th></tr><tr><td rowspan="1" colspan="1">
                    <bold>Leaf shape</bold>
                  </td><td rowspan="1" colspan="1">Ovate to oblique–ovate</td><td rowspan="1" colspan="1">Ovate to nearly orbicular</td><td rowspan="1" colspan="1">Ovate–rhombic to rhombic</td><td rowspan="1" colspan="1">Ovate to nearly orbicular or elliptic</td></tr><tr><td rowspan="1" colspan="1">Leaf base</td><td rowspan="1" colspan="1">Cordate (sometimes oblique)</td><td rowspan="1" colspan="1">Cordate</td><td rowspan="1" colspan="1">Truncate</td><td rowspan="1" colspan="1">Slightly oblique</td></tr><tr><td rowspan="1" colspan="1">Leaf number</td><td rowspan="1" colspan="1">13–26</td><td rowspan="1" colspan="1">5–25</td><td rowspan="1" colspan="1">20–60</td><td rowspan="1" colspan="1">7–20</td></tr><tr><td rowspan="1" colspan="1">Leaf blade indumentum</td><td rowspan="1" colspan="1">Adaxial: sparsely pilose; abaxial: densely appressed–pubescent</td><td rowspan="1" colspan="1">Both surfaces sparsely white–pilose</td><td rowspan="1" colspan="1">Both surfaces densely appressed–pubescent</td><td rowspan="1" colspan="1">Adaxial: pilose, abaxial: densely puberulent</td></tr><tr><td rowspan="1" colspan="1">Leaf margin</td><td rowspan="1" colspan="1">Repand–crenate</td><td rowspan="1" colspan="1">Entire or obscurely repand–crenate</td><td rowspan="1" colspan="1">Repand–crenate</td><td rowspan="1" colspan="1">Entire near base, crenate-dentate toward apex, apex acute to rounded</td></tr><tr><td rowspan="1" colspan="1">Leaf vein</td><td rowspan="1" colspan="1">3–4 per side, slightly convex or flat on abaxial side</td><td rowspan="1" colspan="1">2–3 per side, slightly convex or flat on abaxial side</td><td rowspan="1" colspan="1">3 per side, inconspicuous</td><td rowspan="1" colspan="1">2–3 per side, conspicuous</td></tr><tr><td rowspan="1" colspan="1">Bracts</td><td rowspan="1" colspan="1">Absent</td><td rowspan="1" colspan="1">Present</td><td rowspan="1" colspan="1">Present</td><td rowspan="1" colspan="1">Present</td></tr><tr><td rowspan="1" colspan="1">Cyme</td><td rowspan="1" colspan="1">1–5 cymes</td><td rowspan="1" colspan="1">1–7 cymes</td><td rowspan="1" colspan="1">6–15 cymes</td><td rowspan="1" colspan="1">1–5 cymes</td></tr><tr><td rowspan="1" colspan="1">The degree of upper lip cracking</td><td rowspan="1" colspan="1">Near the middle</td><td rowspan="1" colspan="1">Near base</td><td rowspan="1" colspan="1">Near base</td><td rowspan="1" colspan="1">Near base</td></tr><tr><td rowspan="1" colspan="1">Shape of upper lip lobe</td><td rowspan="1" colspan="1">Ovate</td><td rowspan="1" colspan="1">Semi–circular</td><td rowspan="1" colspan="1">Ovate</td><td rowspan="1" colspan="1">Narrowly ovate</td></tr><tr><td rowspan="1" colspan="1">The degree of lower lip cracking</td><td rowspan="1" colspan="1">Near the middle</td><td rowspan="1" colspan="1">Near the middle</td><td rowspan="1" colspan="1">Near the middle</td><td rowspan="1" colspan="1">Near the middle</td></tr><tr><td rowspan="1" colspan="1">Shape of lower lip lobe</td><td rowspan="1" colspan="1">Long–ovate</td><td rowspan="1" colspan="1">Round–ovate</td><td rowspan="1" colspan="1">Ovate</td><td rowspan="1" colspan="1">Obovate and the top is round</td></tr><tr><td rowspan="1" colspan="1">Corolla</td><td rowspan="1" colspan="1">Tube 4.3–6.4 mm long, throat blue-purple, unspotted</td><td rowspan="1" colspan="1">Tube 3–5.2 mm long, throat with 2 deep purple spots</td><td rowspan="1" colspan="1">Tube 4.5–5.5 mm long, throat with 2 deep purple spots</td><td rowspan="1" colspan="1">Tube 3–4 mm long, throat white, unspotted</td></tr><tr><td rowspan="1" colspan="1">
                    <bold>Stamen</bold>
                  </td><td rowspan="1" colspan="1">Filaments densely translucent-puberulent</td><td rowspan="1" colspan="1">Filaments rust–brown puberulent</td><td rowspan="1" colspan="1">Filaments sparsely pubescent</td><td rowspan="1" colspan="1">Filaments rust-brown puberulent</td></tr><tr><td rowspan="1" colspan="1">Pistil</td><td rowspan="1" colspan="1">Pistil 4.3–5.4 mm, style pubescent below middle upper part</td><td rowspan="1" colspan="1">Pistil ca. 6 mm, style sparsely puberulent below middle</td><td rowspan="1" colspan="1">Pistil ca. 7 mm, style sparsely pubescent below middle</td><td rowspan="1" colspan="1">Pistil 5.2–6 mm, style pilose near base</td></tr></tbody></table></table-wrap></tp:treatment-sec><tp:treatment-sec sec-type="description" id="SECID0E3KBG"><title>Description.</title><p>Perennial rosette-forming herbs. <bold><italic>Roots</italic></bold> fibrous, clustered. <bold><italic>Leaves</italic></bold> herbaceous, 13–26, basal, densely rosulate; inner leaves subsessile or with petioles to 2.2 cm long in outer leaves, densely pubescent and sparsely villous; leaf blade 0.4–1.8 cm long, 0.3–1.2 cm wide, ovate to oblique-ovate in outer leaves, apex obtuse to rounded, base cordate (sometimes oblique), margin crenate, adaxially sparsely villous, abaxially densely pubescent or sparsely villous; lateral veins 3–4 per side, slightly raised or flat abaxially. <bold><italic>Cymes</italic></bold> 1–5, each 1-flowered; peduncle 0.5–4.3 cm long, densely pubescent or sparsely villous. <bold><italic>Bracts</italic></bold> absent. <bold><italic>Calyx</italic></bold> zygomorphic, 5-parted to base; lobes narrowly lanceolate, 1.9–2.7 mm long, externally pubescent. <bold><italic>Flowers</italic></bold> pale purple, 8.7–13.8 mm long; corolla externally densely puberulent, internally glabrous; tube 4.3–6.4 mm long, throat 4–5 mm in diameter, base 2.5–3 mm in diameter, subcampanulate, throat blue-purple, unspotted; adaxial lip conspicuously shorter, 8–9 mm long, 2-lobed to the middle, lobes ovate, 2–2.3 mm long, 2–2.5 mm wide, slightly reflexed; abaxial lip 11–13.8 mm long, 3-lobed to the middle, lobes long-ovate, 2.6–3.0 mm long, 3.6–4.2 mm wide, slightly reflexed. <bold><italic>Stamens</italic></bold> 2, ca. 2.5 mm long; filaments adnate, ca. 1 mm above corolla base, 1.8–2.3 mm long, 0.3–0.5 mm in diameter, densely translucent-puberulent; anthers ovate, dehiscing longitudinally, ca. 1 mm long, 1.0–1.1 mm wide; thecae 2, parallel. <bold><italic>Pistil</italic></bold> 4.3–5.4 mm long; ovary densely villous, ovoid, ca. 1.3 mm long, 1.2–1.5 mm in diameter; style 3–4.1 mm long, 0.3 mm in diameter, sparsely pubescent below middle-upper portion, slightly geniculate (ca. 45°) above base; stigma capitate, ca. 0.4 mm in diameter. <bold><italic>Capsule</italic></bold> straight relative to pedicel, 2.9–3.5 mm long, 1.2–1.3 mm in diameter, oblong to ovoid, dehiscing loculicidally to base.</p></tp:treatment-sec><tp:treatment-sec sec-type="phenology" id="SECID0E4LBG"><title>Phenology.</title><p>Flowering from April to May, fruiting in the wild is unknown; only capsules of the previous year were observed.</p></tp:treatment-sec><tp:treatment-sec sec-type="etymology" id="SECID0ECMBG"><title>Etymology.</title><p>The new taxon is named after the type locality, Pengzhou, Chengdu City, China.</p></tp:treatment-sec><tp:treatment-sec sec-type="Vernacular name" id="SECID0EHMBG"><title>Vernacular name.</title><p>The Chinese name is “péng zhōu shí hú dié” (彭州石蝴蝶).</p></tp:treatment-sec><tp:treatment-sec sec-type="distribution" id="SECID0EMMBG"><title>Distribution and habitat.</title><p>To date, only a single population has been found, exclusively in the Feilaifeng Scenic Area of the Longmen Mountain National Geological Park in Pengzhou, Chengdu City, Sichuan Province, China. <italic><tp:taxon-name><tp:taxon-name-part taxon-name-part-type="genus" reg="Petrocosmea">Petrocosmea</tp:taxon-name-part> <tp:taxon-name-part taxon-name-part-type="species" reg="pengzhouensis">pengzhouensis</tp:taxon-name-part></tp:taxon-name></italic> was found growing on rocks in limestone caves at an elevation of ca. 1116 m (Fig. <xref ref-type="fig" rid="F5">5</xref>).</p><fig id="F5" position="float" orientation="portrait"><object-id xmlns:xlink="http://www.w3.org/1999/xlink" content-type="doi" xlink:type="simple">10.3897/phytokeys.262.164617.figure5</object-id><object-id xmlns:xlink="http://www.w3.org/1999/xlink" content-type="arpha" xlink:type="simple">7C95AEEB-709D-5FBA-8F6F-5BAFA61C86B6</object-id><label>Figure 5.</label><caption><p>Distribution of <italic><tp:taxon-name><tp:taxon-name-part taxon-name-part-type="genus" reg="Petrocosmea">Petrocosmea</tp:taxon-name-part> <tp:taxon-name-part taxon-name-part-type="species" reg="pengzhouensis">pengzhouensis</tp:taxon-name-part></tp:taxon-name></italic> and <italic><tp:taxon-name><tp:taxon-name-part taxon-name-part-type="genus" reg="Petrocosmea">P.</tp:taxon-name-part> <tp:taxon-name-part taxon-name-part-type="species" reg="duclouxii">duclouxii</tp:taxon-name-part></tp:taxon-name></italic> in Sichuan Province, China (red star indicates <italic><tp:taxon-name><tp:taxon-name-part taxon-name-part-type="genus" reg="Petrocosmea">P.</tp:taxon-name-part> <tp:taxon-name-part taxon-name-part-type="species" reg="pengzhouensis">pengzhouensis</tp:taxon-name-part></tp:taxon-name></italic>, red dots indicate <italic><tp:taxon-name><tp:taxon-name-part taxon-name-part-type="genus" reg="Petrocosmea">P.</tp:taxon-name-part> <tp:taxon-name-part taxon-name-part-type="species" reg="duclouxii">duclouxii</tp:taxon-name-part></tp:taxon-name></italic>).</p></caption><graphic xmlns:xlink="http://www.w3.org/1999/xlink" xlink:href="phytokeys-262-145_article-164617__-g005.jpg" position="float" orientation="portrait" xlink:type="simple" id="oo_1409290.jpg"><uri content-type="original_file" xlink:type="simple">https://binary.pensoft.net/fig/1409290</uri></graphic></fig></tp:treatment-sec><tp:treatment-sec sec-type="conservation status" id="SECID0E1OBG"><title>Conservation status and IUCN Red List category.</title><p>In the type locality, a population of approximately 100 mature individuals was discovered. This habitat is located within the local Feilaifeng Scenic Area, and it is highly likely that additional populations exist in the region. Before further investigations, this species should be assessed as “Data Deficient” (DD) according to the IUCN standards (<xref ref-type="bibr" rid="B6">IUCN 2024</xref>).</p></tp:treatment-sec><ref-list><ref id="B6"><mixed-citation xmlns:xlink="http://www.w3.org/1999/xlink" xlink:type="simple">IUCN (<year>2024</year>) Guidelines for using the IUCN Red List categories and criteria. Version 16. Prepared by the Standards and Petitions Committee. <ext-link xlink:href="https://www.iucnredlist.org/resources/redlistguidelines" ext-link-type="uri" xlink:type="simple">https://www.iucnredlist.org/resources/redlistguidelines</ext-link> [Accessed May 29, 2025]</mixed-citation></ref></ref-list></tp:taxon-treatment>
